# Supplementary material for: Parents’ Attitudes and Beliefs Towards Human Papillomavirus Vaccination
Source: Vaccines (Basel). 2025 Oct 22;13(11):1085. doi: 10.3390/vaccines13111085 (PMC12656538; doi:10.3390/vaccines13111085)
Supplement: Supplementary file 1 [file vaccines-13-01085-s001.zip]

Archive with 1 entries (1 files):
- vaccines-3885568-supplementary.pdf
